# Supplementary material for: Phenotypic and Complete Reference Whole Genome Sequence Analyses of Two Paenibacillus spp. Isolates from a Gray Wolf (Canis lupus) Gastrointestinal Tract
Source: Vet Sci. 2025 Jan 13;12(1):51. doi: 10.3390/vetsci12010051 (PMC11769508; doi:10.3390/vetsci12010051)
Supplement: Supplementary file 1 [file vetsci-12-00051-s001.zip]

Archive with 10 entries (10 files):
- Supplementary Figure S1 - Antibiotic Disc Assay.pdf
- Supplementary Figure S3 SNP Matrix.pdf
- Supplementary Figure S4 TYGS Phylogeny.pdf
- Supplementary Table S10 and Figure S2.pdf
- Supplementary Table S11_Genome Accession Numbers Paenibacillus strains.pdf
- Supplementary Table S6 ClWae17B_GenBankFile.pdf
- Supplementary Table S7 ClWae19_GenBankFile.pdf
- Supplementary Table S8 ClWae17B prophage regions.pdf
- Supplementary Table S9 ClWae19 prophage regions.pdf
- Supplementary Tables S1-S5_GenomeStatistics.pdf
